# Supplementary material for: MicroRNA Zma-miR528 Versatile Regulation on Target mRNAs during Maize Somatic Embryogenesis
Source: Int J Mol Sci. 2021 May 18;22(10):5310. doi: 10.3390/ijms22105310 (PMC8157881; doi:10.3390/ijms22105310)
Supplement: Supplementary file 1 [file ijms-22-05310-s001.zip]

Archive with 7 entries (6 files):
- Lujan-Soto_etal_2021_Additional_file1.xlsm
- Lujan-Soto_etal_2021_Additional_file2.xlsx
- Lujan-Soto_etal_2021_Supplementary_figures.pdf
- __MACOSX/
- __MACOSX/._Lujan-Soto_etal_2021_Additional_file1.xlsm
- __MACOSX/._Lujan-Soto_etal_2021_Additional_file2.xlsx
- __MACOSX/._Lujan-Soto_etal_2021_Supplementary_figures.docx
