# Supplementary material for: MicroRNA Zma-miR528 Versatile Regulation on Target mRNAs during Maize Somatic Embryogenesis
Source: Int J Mol Sci. 2021 May 18;22(10):5310. doi: 10.3390/ijms22105310 (PMC8157881; doi:10.3390/ijms22105310)
Supplement: Supplementary file 1 [file ijms-22-05310-s001.zip › Lujan-Soto_etal_2021_Additional_file1.xlsm]

## Sheet: psRNATargetJob-1614018571720856
Table S1. Putative targets for zma-miR528 were identified using psRNATarget. Highlighted rows correspond to targets selected for analysis in this paper. (*) Previously confirmed targets.
miRNA_Acc.	Target_Acc.	Expectation	UPE$	miRNA_start	miRNA_end	Target_start	Target_end	miRNA_aligned_fragment	alignment	Target_aligned_fragment	Inhibition	Target_Desc.	Multiplicity	Name
UGGAAGGGGCAUGCAGAGGAG	Zm00001d012883_T001	2	-1	1	21	6	26	UGGAAGGGGCAUGCAGAGGAG	::::::::: ::::.:::.::	CUCCUCUGCCUGCCUCUUUCA	Cleavage	cdna chromosome:AGPv4:5:1584315:1587019:-1 gene:Zm00001d012883 gene_biotype:protein_coding transcript_biotype:protein_coding description:Protein DETOXIFICATION [Source:UniProtKB/TrEMBL;Acc:B7ZXG0]	1	MATE/BIGE1
UGGAAGGGGCAUGCAGAGGAG	Zm00001d016873_T001	2	-1	1	21	1668	1688	UGGAAGGGGCAUGCAGAGGAG	:: .:.:::::::.:::::::	CUGUUUUGCAUGCUCCUUCCA	Cleavage	cdna chromosome:AGPv4:5:178968180:178971530:-1 gene:Zm00001d016873 gene_biotype:protein_coding transcript_biotype:protein_coding description:Zm00001d016873	1	bHLH152
UGGAAGGGGCAUGCAGAGGAG	Zm00001d012205_T001	2.5	-1	1	21	102	122	UGGAAGGGGCAUGCAGAGGAG	::::: ::: ::::::::::	AUCCUCCGCACGCCCCUUCCA	Translation	cdna chromosome:AGPv4:8:170071902:170075152:1 gene:Zm00001d012205 gene_biotype:protein_coding transcript_biotype:protein_coding description:Zm00001d012205	1
UGGAAGGGGCAUGCAGAGGAG	Zm00001d053327_T001	3	-1	1	21	322	342	UGGAAGGGGCAUGCAGAGGAG	:::.:::::. ::::.:::::	CUCUUCUGCGAGCCCUUUCCA	Translation	cdna chromosome:AGPv4:4:226351856:226353286:1 gene:Zm00001d053327 gene_biotype:protein_coding transcript_biotype:protein_coding description:Zm00001d053327	1
UGGAAGGGGCAUGCAGAGGAG	Zm00001d034627_T003	3	-1	1	21	2447	2467	UGGAAGGGGCAUGCAGAGGAG	::::::::::: ::..:::.:	CUCCUCUGCAUUCCUUUUCUA	Translation	cdna chromosome:AGPv4:1:298407979:298411934:-1 gene:Zm00001d034627 gene_biotype:protein_coding transcript_biotype:protein_coding description:ALFIN-like transcription factor [Source:UniProtKB/TrEMBL;Acc:B4FCH3]	1
UGGAAGGGGCAUGCAGAGGAG	Zm00001d042901_T001	3	-1	1	21	112	132	UGGAAGGGGCAUGCAGAGGAG	::.::: :::::.:::::::	CUUCUCCGCAUGUCCCUUCCU	Cleavage	cdna chromosome:AGPv4:3:183398638:183401429:-1 gene:Zm00001d042901 gene_biotype:protein_coding transcript_biotype:protein_coding description:Laccase [Source:UniProtKB/TrEMBL;Acc:B6UCC4]	1	LAC5*
UGGAAGGGGCAUGCAGAGGAG	Zm00001d052243_T001	3	-1	1	21	191	211	UGGAAGGGGCAUGCAGAGGAG	:::. :::::::::::::: :	CUCUGCUGCAUGCCCCUUCGA	Cleavage	cdna chromosome:AGPv4:4:184464169:184467579:1 gene:Zm00001d052243 gene_biotype:protein_coding transcript_biotype:protein_coding description:Laccase [Source:UniProtKB/TrEMBL;Acc:K7U2C8]	1	LAC3*
UGGAAGGGGCAUGCAGAGGAG	Zm00001d050081_T005	3	-1	1	21	496	516	UGGAAGGGGCAUGCAGAGGAG	.::::.::::::..:.::..:	UUCCUUUGCAUGUUCUUUUUA	Cleavage	cdna chromosome:AGPv4:4:64819818:64825433:-1 gene:Zm00001d050081 gene_biotype:protein_coding transcript_biotype:protein_coding description:Zm00001d050081	2
UGGAAGGGGCAUGCAGAGGAG	Zm00001d031908_T001	3	-1	1	21	137	157	UGGAAGGGGCAUGCAGAGGAG	.::::: ::: ::::.:::::	UUCCUCCGCACGCCCUUUCCA	Translation	cdna chromosome:AGPv4:1:206405716:206408991:-1 gene:Zm00001d031908 gene_biotype:protein_coding transcript_biotype:protein_coding description:Superoxide dismutase [Cu-Zn] [Source:UniProtKB/TrEMBL;Acc:B1PEY4]	1	SOD1a
UGGAAGGGGCAUGCAGAGGAG	Zm00001d016326_T017	3	-1	1	21	2205	2225	UGGAAGGGGCAUGCAGAGGAG	:: .::: ::::::::::.::	CUGUUCUCCAUGCCCCUUUCA	Cleavage	cdna chromosome:AGPv4:5:157257422:157263152:-1 gene:Zm00001d016326 gene_biotype:protein_coding transcript_biotype:protein_coding description:Zm00001d016326	1
UGGAAGGGGCAUGCAGAGGAG	Zm00001d016326_T010	3	-1	1	21	2336	2356	UGGAAGGGGCAUGCAGAGGAG	:: .::: ::::::::::.::	CUGUUCUCCAUGCCCCUUUCA	Cleavage	cdna chromosome:AGPv4:5:157257320:157261825:-1 gene:Zm00001d016326 gene_biotype:protein_coding transcript_biotype:protein_coding description:Zm00001d016326	1
UGGAAGGGGCAUGCAGAGGAG	Zm00001d016326_T005	3	-1	1	21	2340	2360	UGGAAGGGGCAUGCAGAGGAG	:: .::: ::::::::::.::	CUGUUCUCCAUGCCCCUUUCA	Cleavage	cdna chromosome:AGPv4:5:157257312:157261829:-1 gene:Zm00001d016326 gene_biotype:protein_coding transcript_biotype:protein_coding description:Zm00001d016326	1
UGGAAGGGGCAUGCAGAGGAG	Zm00001d016326_T004	3	-1	1	21	2346	2366	UGGAAGGGGCAUGCAGAGGAG	:: .::: ::::::::::.::	CUGUUCUCCAUGCCCCUUUCA	Cleavage	cdna chromosome:AGPv4:5:157257300:157261835:-1 gene:Zm00001d016326 gene_biotype:protein_coding transcript_biotype:protein_coding description:Zm00001d016326	1
UGGAAGGGGCAUGCAGAGGAG	Zm00001d016326_T011	3	-1	1	21	2492	2512	UGGAAGGGGCAUGCAGAGGAG	:: .::: ::::::::::.::	CUGUUCUCCAUGCCCCUUUCA	Cleavage	cdna chromosome:AGPv4:5:157257329:157263172:-1 gene:Zm00001d016326 gene_biotype:protein_coding transcript_biotype:protein_coding description:Zm00001d016326	1
UGGAAGGGGCAUGCAGAGGAG	Zm00001d016326_T015	3	-1	1	21	2555	2575	UGGAAGGGGCAUGCAGAGGAG	:: .::: ::::::::::.::	CUGUUCUCCAUGCCCCUUUCA	Cleavage	cdna chromosome:AGPv4:5:157257344:157263145:-1 gene:Zm00001d016326 gene_biotype:protein_coding transcript_biotype:protein_coding description:Zm00001d016326	1
UGGAAGGGGCAUGCAGAGGAG	Zm00001d016326_T003	3	-1	1	21	2555	2575	UGGAAGGGGCAUGCAGAGGAG	:: .::: ::::::::::.::	CUGUUCUCCAUGCCCCUUUCA	Cleavage	cdna chromosome:AGPv4:5:157257296:157263183:-1 gene:Zm00001d016326 gene_biotype:protein_coding transcript_biotype:protein_coding description:Zm00001d016326	1
UGGAAGGGGCAUGCAGAGGAG	Zm00001d016326_T016	3	-1	1	21	2826	2846	UGGAAGGGGCAUGCAGAGGAG	:: .::: ::::::::::.::	CUGUUCUCCAUGCCCCUUUCA	Cleavage	cdna chromosome:AGPv4:5:157257369:157263172:-1 gene:Zm00001d016326 gene_biotype:protein_coding transcript_biotype:protein_coding description:Zm00001d016326	1
UGGAAGGGGCAUGCAGAGGAG	Zm00001d016326_T014	3	-1	1	21	2869	2889	UGGAAGGGGCAUGCAGAGGAG	:: .::: ::::::::::.::	CUGUUCUCCAUGCCCCUUUCA	Cleavage	cdna chromosome:AGPv4:5:157257342:157263183:-1 gene:Zm00001d016326 gene_biotype:protein_coding transcript_biotype:protein_coding description:Zm00001d016326	1
UGGAAGGGGCAUGCAGAGGAG	Zm00001d016326_T009	3	-1	1	21	2901	2921	UGGAAGGGGCAUGCAGAGGAG	:: .::: ::::::::::.::	CUGUUCUCCAUGCCCCUUUCA	Cleavage	cdna chromosome:AGPv4:5:157257317:157263180:-1 gene:Zm00001d016326 gene_biotype:protein_coding transcript_biotype:protein_coding description:Zm00001d016326	1
UGGAAGGGGCAUGCAGAGGAG	Zm00001d016326_T012	3	-1	1	21	3699	3719	UGGAAGGGGCAUGCAGAGGAG	:: .::: ::::::::::.::	CUGUUCUCCAUGCCCCUUUCA	Cleavage	cdna chromosome:AGPv4:5:157257330:157263188:-1 gene:Zm00001d016326 gene_biotype:protein_coding transcript_biotype:protein_coding description:Zm00001d016326	1
UGGAAGGGGCAUGCAGAGGAG	Zm00001d021227_T004	3	-1	1	21	127	147	UGGAAGGGGCAUGCAGAGGAG	:.::: ::.:::::::::..	GUUCUCGGCGUGCCCCUUCUG	Cleavage	cdna chromosome:AGPv4:7:146557650:146561318:-1 gene:Zm00001d021227 gene_biotype:protein_coding transcript_biotype:protein_coding description:Zm00001d021227	1
UGGAAGGGGCAUGCAGAGGAG	Zm00001d021227_T002	3	-1	1	21	1090	1110	UGGAAGGGGCAUGCAGAGGAG	:.::: ::.:::::::::..	GUUCUCGGCGUGCCCCUUCUG	Cleavage	cdna chromosome:AGPv4:7:146557648:146567208:-1 gene:Zm00001d021227 gene_biotype:protein_coding transcript_biotype:protein_coding description:Zm00001d021227	1
UGGAAGGGGCAUGCAGAGGAG	Zm00001d021227_T003	3	-1	1	21	1090	1110	UGGAAGGGGCAUGCAGAGGAG	:.::: ::.:::::::::..	GUUCUCGGCGUGCCCCUUCUG	Cleavage	cdna chromosome:AGPv4:7:146557648:146567208:-1 gene:Zm00001d021227 gene_biotype:protein_coding transcript_biotype:protein_coding description:Zm00001d021227	1
UGGAAGGGGCAUGCAGAGGAG	Zm00001d021227_T001	3	-1	1	21	1110	1130	UGGAAGGGGCAUGCAGAGGAG	:.::: ::.:::::::::..	GUUCUCGGCGUGCCCCUUCUG	Cleavage	cdna chromosome:AGPv4:7:146557648:146567138:-1 gene:Zm00001d021227 gene_biotype:protein_coding transcript_biotype:protein_coding description:Zm00001d021227	1
UGGAAGGGGCAUGCAGAGGAG	Zm00001d042966_T003	3	-1	1	21	531	551	UGGAAGGGGCAUGCAGAGGAG	.:::::: :::::.::.::	UGUCUCUGCUUGCCCUUUUCA	Cleavage	cdna chromosome:AGPv4:3:185204239:185205935:1 gene:Zm00001d042966 gene_biotype:protein_coding transcript_biotype:protein_coding description:40S ribosomal protein S23 [Source:UniProtKB/TrEMBL;Acc:B4FBY5]	1
UGGAAGGGGCAUGCAGAGGAG	Zm00001d042966_T001	3	-1	1	21	535	555	UGGAAGGGGCAUGCAGAGGAG	.:::::: :::::.::.::	UGUCUCUGCUUGCCCUUUUCA	Cleavage	cdna chromosome:AGPv4:3:185204150:185206008:1 gene:Zm00001d042966 gene_biotype:protein_coding transcript_biotype:protein_coding description:40S ribosomal protein S23 [Source:UniProtKB/TrEMBL;Acc:B4FBY5]	1
UGGAAGGGGCAUGCAGAGGAG	Zm00001d042966_T002	3	-1	1	21	1300	1320	UGGAAGGGGCAUGCAGAGGAG	.:::::: :::::.::.::	UGUCUCUGCUUGCCCUUUUCA	Cleavage	cdna chromosome:AGPv4:3:185204218:185205922:1 gene:Zm00001d042966 gene_biotype:protein_coding transcript_biotype:protein_coding description:40S ribosomal protein S23 [Source:UniProtKB/TrEMBL;Acc:B4FBY5]	1
UGGAAGGGGCAUGCAGAGGAG	Zm00001d019875_T002	3	-1	1	21	1506	1526	UGGAAGGGGCAUGCAGAGGAG	::::::.:::::::: :..	GACCUCUGUAUGCCCCUGCUG	Cleavage	cdna chromosome:AGPv4:7:71972262:71976139:-1 gene:Zm00001d019875 gene_biotype:protein_coding transcript_biotype:protein_coding description:Zm00001d019875	1
UGGAAGGGGCAUGCAGAGGAG	Zm00001d019875_T001	3	-1	1	21	1506	1526	UGGAAGGGGCAUGCAGAGGAG	::::::.:::::::: :..	GACCUCUGUAUGCCCCUGCUG	Cleavage	cdna chromosome:AGPv4:7:71972262:71976139:-1 gene:Zm00001d019875 gene_biotype:protein_coding transcript_biotype:protein_coding description:Zm00001d019875	1
UGGAAGGGGCAUGCAGAGGAG	Zm00001d024868_T001	3.5	-1	1	21	182	202	UGGAAGGGGCAUGCAGAGGAG	:::::::::.:::.:::::	CUCCUCUGCGUGCUCCUUCAU	Cleavage	cdna chromosome:AGPv4:10:91402127:91402991:-1 gene:Zm00001d024868 gene_biotype:protein_coding transcript_biotype:protein_coding description:Zm00001d024868	1
UGGAAGGGGCAUGCAGAGGAG	Zm00001d025564_T001	3.5	-1	1	21	163	183	UGGAAGGGGCAUGCAGAGGAG	:::::::::.:::.:::::	CUCCUCUGCGUGCUCCUUCAU	Cleavage	cdna chromosome:AGPv4:10:122405745:122406727:-1 gene:Zm00001d025564 gene_biotype:protein_coding transcript_biotype:protein_coding description:Chemocyanin [Source:UniProtKB/TrEMBL;Acc:B6TFW6]	1
UGGAAGGGGCAUGCAGAGGAG	Zm00001d033710_T001	3.5	-1	1	21	181	201	UGGAAGGGGCAUGCAGAGGAG	:::::::::.:::.:::::	CUCCUCUGCGUGCUCCUUCAU	Cleavage	cdna chromosome:AGPv4:1:271948830:271949783:-1 gene:Zm00001d033710 gene_biotype:protein_coding transcript_biotype:protein_coding description:Zm00001d033710	1
UGGAAGGGGCAUGCAGAGGAG	Zm00001d024703_T007	3.5	-1	1	21	499	519	UGGAAGGGGCAUGCAGAGGAG	:::.::::..::::..:::..	CUCUUCUGUGUGCCUUUUCUG	Cleavage	cdna chromosome:AGPv4:10:84135279:84142369:-1 gene:Zm00001d024703 gene_biotype:protein_coding transcript_biotype:protein_coding description:C3H transcription factor [Source:UniProtKB/TrEMBL;Acc:K7TI82]	1
UGGAAGGGGCAUGCAGAGGAG	Zm00001d021850_T001	3.5	-1	1	21	467	486	UGGAAGGGGCAUGCAGAGGAG	::::::::: ::::::::::.	CUCCUCUGC-UGCCCCUUCCG	Cleavage	cdna chromosome:AGPv4:7:164513895:164520130:-1 gene:Zm00001d021850 gene_biotype:protein_coding transcript_biotype:protein_coding description:Copper ion binding protein [Source:UniProtKB/TrEMBL;Acc:B6TG00]	1	PLC1
UGGAAGGGGCAUGCAGAGGAG	Zm00001d012101_T008	3.5	-1	1	21	557	577	UGGAAGGGGCAUGCAGAGGAG	.:::::::: : ::::::::.	UUCCUCUGCCUCCCCCUUCCG	Translation	cdna chromosome:AGPv4:8:168279310:168281719:1 gene:Zm00001d012101 gene_biotype:protein_coding transcript_biotype:protein_coding description:Zm00001d012101	1
UGGAAGGGGCAUGCAGAGGAG	Zm00001d012101_T007	3.5	-1	1	21	845	865	UGGAAGGGGCAUGCAGAGGAG	.:::::::: : ::::::::.	UUCCUCUGCCUCCCCCUUCCG	Translation	cdna chromosome:AGPv4:8:168278927:168281848:1 gene:Zm00001d012101 gene_biotype:protein_coding transcript_biotype:protein_coding description:Zm00001d012101	1
UGGAAGGGGCAUGCAGAGGAG	Zm00001d012101_T005	3.5	-1	1	21	1292	1312	UGGAAGGGGCAUGCAGAGGAG	.:::::::: : ::::::::.	UUCCUCUGCCUCCCCCUUCCG	Translation	cdna chromosome:AGPv4:8:168277896:168281719:1 gene:Zm00001d012101 gene_biotype:protein_coding transcript_biotype:protein_coding description:Zm00001d012101	1
UGGAAGGGGCAUGCAGAGGAG	Zm00001d012101_T006	3.5	-1	1	21	1397	1417	UGGAAGGGGCAUGCAGAGGAG	.:::::::: : ::::::::.	UUCCUCUGCCUCCCCCUUCCG	Translation	cdna chromosome:AGPv4:8:168277932:168281859:1 gene:Zm00001d012101 gene_biotype:protein_coding transcript_biotype:protein_coding description:Zm00001d012101	1
UGGAAGGGGCAUGCAGAGGAG	Zm00001d012101_T003	3.5	-1	1	21	1411	1431	UGGAAGGGGCAUGCAGAGGAG	.:::::::: : ::::::::.	UUCCUCUGCCUCCCCCUUCCG	Translation	cdna chromosome:AGPv4:8:168277783:168281863:1 gene:Zm00001d012101 gene_biotype:protein_coding transcript_biotype:protein_coding description:Zm00001d012101	1
UGGAAGGGGCAUGCAGAGGAG	Zm00001d012101_T001	3.5	-1	1	21	1474	1494	UGGAAGGGGCAUGCAGAGGAG	.:::::::: : ::::::::.	UUCCUCUGCCUCCCCCUUCCG	Translation	cdna chromosome:AGPv4:8:168277736:168281863:1 gene:Zm00001d012101 gene_biotype:protein_coding transcript_biotype:protein_coding description:Zm00001d012101	1
UGGAAGGGGCAUGCAGAGGAG	Zm00001d012101_T002	3.5	-1	1	21	1543	1563	UGGAAGGGGCAUGCAGAGGAG	.:::::::: : ::::::::.	UUCCUCUGCCUCCCCCUUCCG	Translation	cdna chromosome:AGPv4:8:168277736:168281863:1 gene:Zm00001d012101 gene_biotype:protein_coding transcript_biotype:protein_coding description:Zm00001d012101	1
UGGAAGGGGCAUGCAGAGGAG	Zm00001d031002_T004	3.5	-1	1	21	1111	1131	UGGAAGGGGCAUGCAGAGGAG	.::::.::.:::.:: ::.::	UUCCUUUGUAUGUCCAUUUCA	Cleavage	cdna chromosome:AGPv4:1:172832352:172839347:-1 gene:Zm00001d031002 gene_biotype:protein_coding transcript_biotype:protein_coding description:Zm00001d031002	1
UGGAAGGGGCAUGCAGAGGAG	Zm00001d018049_T013	3.5	-1	1	21	194	214	UGGAAGGGGCAUGCAGAGGAG	:::::::.:::::.:: ..:	AUCCUCUGUAUGCCUCUGUUA	Cleavage	cdna chromosome:AGPv4:5:213152086:213156561:1 gene:Zm00001d018049 gene_biotype:protein_coding transcript_biotype:protein_coding description:HVA22-like protein [Source:UniProtKB/TrEMBL;Acc:B6TLK6]	1
UGGAAGGGGCAUGCAGAGGAG	Zm00001d018047_T001	3.5	-1	1	21	194	214	UGGAAGGGGCAUGCAGAGGAG	:::::::.:::::.:: ..:	AUCCUCUGUAUGCCUCUGUUA	Cleavage	cdna chromosome:AGPv4:5:212828616:212838998:1 gene:Zm00001d018047 gene_biotype:protein_coding transcript_biotype:protein_coding description:Zm00001d018047	1
UGGAAGGGGCAUGCAGAGGAG	Zm00001d018049_T001	3.5	-1	1	21	309	329	UGGAAGGGGCAUGCAGAGGAG	:::::::.:::::.:: ..:	AUCCUCUGUAUGCCUCUGUUA	Cleavage	cdna chromosome:AGPv4:5:213151971:213157988:1 gene:Zm00001d018049 gene_biotype:protein_coding transcript_biotype:protein_coding description:HVA22-like protein [Source:UniProtKB/TrEMBL;Acc:B6TLK6]	1
UGGAAGGGGCAUGCAGAGGAG	Zm00001d018049_T007	3.5	-1	1	21	309	329	UGGAAGGGGCAUGCAGAGGAG	:::::::.:::::.:: ..:	AUCCUCUGUAUGCCUCUGUUA	Cleavage	cdna chromosome:AGPv4:5:213151971:213160764:1 gene:Zm00001d018049 gene_biotype:protein_coding transcript_biotype:protein_coding description:HVA22-like protein [Source:UniProtKB/TrEMBL;Acc:B6TLK6]	1
UGGAAGGGGCAUGCAGAGGAG	Zm00001d018049_T004	3.5	-1	1	21	309	329	UGGAAGGGGCAUGCAGAGGAG	:::::::.:::::.:: ..:	AUCCUCUGUAUGCCUCUGUUA	Cleavage	cdna chromosome:AGPv4:5:213151971:213158067:1 gene:Zm00001d018049 gene_biotype:protein_coding transcript_biotype:protein_coding description:HVA22-like protein [Source:UniProtKB/TrEMBL;Acc:B6TLK6]	1
UGGAAGGGGCAUGCAGAGGAG	Zm00001d018049_T002	3.5	-1	1	21	309	329	UGGAAGGGGCAUGCAGAGGAG	:::::::.:::::.:: ..:	AUCCUCUGUAUGCCUCUGUUA	Cleavage	cdna chromosome:AGPv4:5:213151971:213158016:1 gene:Zm00001d018049 gene_biotype:protein_coding transcript_biotype:protein_coding description:HVA22-like protein [Source:UniProtKB/TrEMBL;Acc:B6TLK6]	1
UGGAAGGGGCAUGCAGAGGAG	Zm00001d018049_T003	3.5	-1	1	21	309	329	UGGAAGGGGCAUGCAGAGGAG	:::::::.:::::.:: ..:	AUCCUCUGUAUGCCUCUGUUA	Cleavage	cdna chromosome:AGPv4:5:213151971:213158067:1 gene:Zm00001d018049 gene_biotype:protein_coding transcript_biotype:protein_coding description:HVA22-like protein [Source:UniProtKB/TrEMBL;Acc:B6TLK6]	1
UGGAAGGGGCAUGCAGAGGAG	Zm00001d018049_T011	3.5	-1	1	21	232	252	UGGAAGGGGCAUGCAGAGGAG	:::::::.:::::.:: ..:	AUCCUCUGUAUGCCUCUGUUA	Cleavage	cdna chromosome:AGPv4:5:213152048:213158016:1 gene:Zm00001d018049 gene_biotype:protein_coding transcript_biotype:protein_coding description:HVA22-like protein [Source:UniProtKB/TrEMBL;Acc:B6TLK6]	1
UGGAAGGGGCAUGCAGAGGAG	Zm00001d018049_T006	3.5	-1	1	21	309	329	UGGAAGGGGCAUGCAGAGGAG	:::::::.:::::.:: ..:	AUCCUCUGUAUGCCUCUGUUA	Cleavage	cdna chromosome:AGPv4:5:213151971:213160764:1 gene:Zm00001d018049 gene_biotype:protein_coding transcript_biotype:protein_coding description:HVA22-like protein [Source:UniProtKB/TrEMBL;Acc:B6TLK6]	1
UGGAAGGGGCAUGCAGAGGAG	Zm00001d048185_T001	3.5	-1	1	21	664	684	UGGAAGGGGCAUGCAGAGGAG	::::::::: :.::.:::::	CUCCUCUGCUCGUCCUUUCCA	Translation	seq=cdna; coord=9:148878970..148879903:1; parent_gene=GRMZM2G040278	1	GID2
UGGAAGGGGCAUGCAGAGGAG	Zm00001d018047_T002	3.5	-1	1	21	194	214	UGGAAGGGGCAUGCAGAGGAG	:::::::.:::::.:: ..:	AUCCUCUGUAUGCCUCUGUUA	Cleavage	cdna chromosome:AGPv4:5:212828616:212850685:1 gene:Zm00001d018047 gene_biotype:protein_coding transcript_biotype:protein_coding description:Zm00001d018047	1
UGGAAGGGGCAUGCAGAGGAG	Zm00001d018049_T008	3.5	-1	1	21	3693	3713	UGGAAGGGGCAUGCAGAGGAG	:::::::.:::::.:: ..:	AUCCUCUGUAUGCCUCUGUUA	Cleavage	cdna chromosome:AGPv4:5:213151973:213158067:1 gene:Zm00001d018049 gene_biotype:protein_coding transcript_biotype:protein_coding description:HVA22-like protein [Source:UniProtKB/TrEMBL;Acc:B6TLK6]	1
UGGAAGGGGCAUGCAGAGGAG	Zm00001d018049_T010	3.5	-1	1	21	3679	3699	UGGAAGGGGCAUGCAGAGGAG	:::::::.:::::.:: ..:	AUCCUCUGUAUGCCUCUGUUA	Cleavage	cdna chromosome:AGPv4:5:213151987:213157911:1 gene:Zm00001d018049 gene_biotype:protein_coding transcript_biotype:protein_coding description:HVA22-like protein [Source:UniProtKB/TrEMBL;Acc:B6TLK6]	1
UGGAAGGGGCAUGCAGAGGAG	Zm00001d018049_T009	3.5	-1	1	21	3693	3713	UGGAAGGGGCAUGCAGAGGAG	:::::::.:::::.:: ..:	AUCCUCUGUAUGCCUCUGUUA	Cleavage	cdna chromosome:AGPv4:5:213151973:213160764:1 gene:Zm00001d018049 gene_biotype:protein_coding transcript_biotype:protein_coding description:HVA22-like protein [Source:UniProtKB/TrEMBL;Acc:B6TLK6]	1
UGGAAGGGGCAUGCAGAGGAG	Zm00001d027548_T001	3.5	-1	1	21	562	582	UGGAAGGGGCAUGCAGAGGAG	.:::::: :::::::.: ::.	UUCCUCUCCAUGCCCUUCCCG	Cleavage	cdna chromosome:AGPv4:1:8046302:8047417:1 gene:Zm00001d027548 gene_biotype:protein_coding transcript_biotype:protein_coding description:Methyltransferase [Source:UniProtKB/TrEMBL;Acc:B4FB47]	1
UGGAAGGGGCAUGCAGAGGAG	Zm00001d018439_T011	3.5	-1	1	21	1051	1071	UGGAAGGGGCAUGCAGAGGAG	:: . :::.:::.::::::::	CUAUACUGUAUGUCCCUUCCA	Cleavage	cdna chromosome:AGPv4:5:220891088:220893712:-1 gene:Zm00001d018439 gene_biotype:protein_coding transcript_biotype:protein_coding description:Zm00001d018439	1
UGGAAGGGGCAUGCAGAGGAG	Zm00001d018439_T005	3.5	-1	1	21	1443	1463	UGGAAGGGGCAUGCAGAGGAG	:: . :::.:::.::::::::	CUAUACUGUAUGUCCCUUCCA	Cleavage	cdna chromosome:AGPv4:5:220890875:220895187:-1 gene:Zm00001d018439 gene_biotype:protein_coding transcript_biotype:protein_coding description:Zm00001d018439	1
UGGAAGGGGCAUGCAGAGGAG	Zm00001d018439_T012	3.5	-1	1	21	1697	1717	UGGAAGGGGCAUGCAGAGGAG	:: . :::.:::.::::::::	CUAUACUGUAUGUCCCUUCCA	Cleavage	cdna chromosome:AGPv4:5:220891089:220895681:-1 gene:Zm00001d018439 gene_biotype:protein_coding transcript_biotype:protein_coding description:Zm00001d018439	1
UGGAAGGGGCAUGCAGAGGAG	Zm00001d018439_T009	3.5	-1	1	21	1772	1792	UGGAAGGGGCAUGCAGAGGAG	:: . :::.:::.::::::::	CUAUACUGUAUGUCCCUUCCA	Cleavage	cdna chromosome:AGPv4:5:220891038:220895802:-1 gene:Zm00001d018439 gene_biotype:protein_coding transcript_biotype:protein_coding description:Zm00001d018439	1
UGGAAGGGGCAUGCAGAGGAG	Zm00001d018439_T007	3.5	-1	1	21	1871	1891	UGGAAGGGGCAUGCAGAGGAG	:: . :::.:::.::::::::	CUAUACUGUAUGUCCCUUCCA	Cleavage	cdna chromosome:AGPv4:5:220891034:220895836:-1 gene:Zm00001d018439 gene_biotype:protein_coding transcript_biotype:protein_coding description:Zm00001d018439	1
UGGAAGGGGCAUGCAGAGGAG	Zm00001d018439_T010	3.5	-1	1	21	1958	1978	UGGAAGGGGCAUGCAGAGGAG	:: . :::.:::.::::::::	CUAUACUGUAUGUCCCUUCCA	Cleavage	cdna chromosome:AGPv4:5:220891039:220895846:-1 gene:Zm00001d018439 gene_biotype:protein_coding transcript_biotype:protein_coding description:Zm00001d018439	1
UGGAAGGGGCAUGCAGAGGAG	Zm00001d018439_T008	3.5	-1	1	21	1972	1992	UGGAAGGGGCAUGCAGAGGAG	:: . :::.:::.::::::::	CUAUACUGUAUGUCCCUUCCA	Cleavage	cdna chromosome:AGPv4:5:220891037:220895860:-1 gene:Zm00001d018439 gene_biotype:protein_coding transcript_biotype:protein_coding description:Zm00001d018439	1
UGGAAGGGGCAUGCAGAGGAG	Zm00001d018439_T002	3.5	-1	1	21	1865	1885	UGGAAGGGGCAUGCAGAGGAG	:: . :::.:::.::::::::	CUAUACUGUAUGUCCCUUCCA	Cleavage	cdna chromosome:AGPv4:5:220890838:220895860:-1 gene:Zm00001d018439 gene_biotype:protein_coding transcript_biotype:protein_coding description:Zm00001d018439	1
UGGAAGGGGCAUGCAGAGGAG	Zm00001d018439_T001	3.5	-1	1	21	1883	1903	UGGAAGGGGCAUGCAGAGGAG	:: . :::.:::.::::::::	CUAUACUGUAUGUCCCUUCCA	Cleavage	cdna chromosome:AGPv4:5:220890838:220895860:-1 gene:Zm00001d018439 gene_biotype:protein_coding transcript_biotype:protein_coding description:Zm00001d018439	1
UGGAAGGGGCAUGCAGAGGAG	Zm00001d018439_T004	3.5	-1	1	21	1901	1921	UGGAAGGGGCAUGCAGAGGAG	:: . :::.:::.::::::::	CUAUACUGUAUGUCCCUUCCA	Cleavage	cdna chromosome:AGPv4:5:220890838:220895860:-1 gene:Zm00001d018439 gene_biotype:protein_coding transcript_biotype:protein_coding description:Zm00001d018439	1
UGGAAGGGGCAUGCAGAGGAG	Zm00001d018439_T003	3.5	-1	1	21	1937	1957	UGGAAGGGGCAUGCAGAGGAG	:: . :::.:::.::::::::	CUAUACUGUAUGUCCCUUCCA	Cleavage	cdna chromosome:AGPv4:5:220890838:220895860:-1 gene:Zm00001d018439 gene_biotype:protein_coding transcript_biotype:protein_coding description:Zm00001d018439	1
UGGAAGGGGCAUGCAGAGGAG	Zm00001d018439_T006	3.5	-1	1	21	2902	2922	UGGAAGGGGCAUGCAGAGGAG	:: . :::.:::.::::::::	CUAUACUGUAUGUCCCUUCCA	Cleavage	cdna chromosome:AGPv4:5:220890985:220895860:-1 gene:Zm00001d018439 gene_biotype:protein_coding transcript_biotype:protein_coding description:Zm00001d018439	1
UGGAAGGGGCAUGCAGAGGAG	Zm00001d028159_T001	4	-1	1	21	748	768	UGGAAGGGGCAUGCAGAGGAG	::::::::: :.::.:::::	CUCCUCUGCUCGUCCUUUCCA	Translation	seq=cdna; coord=1:24207341..24208364:1; parent_gene=GRMZM2G440543	1	FBOX
UGGAAGGGGCAUGCAGAGGAG	Zm00001d023881_T002	4	-1	1	21	133	153	UGGAAGGGGCAUGCAGAGGAG	::::::::..: .:::::::	CUCCUCUGUGUCUCCCUUCCU	Translation	cdna chromosome:AGPv4:10:26194546:26204316:1 gene:Zm00001d023881 gene_biotype:protein_coding transcript_biotype:protein_coding description:Zm00001d023881	1
UGGAAGGGGCAUGCAGAGGAG	Zm00001d037290_T001	4	-1	1	21	950	970	UGGAAGGGGCAUGCAGAGGAG	::.:::::::::..:.::..	CUUCUCUGCAUGUUCUUUUUU	Cleavage	cdna chromosome:AGPv4:6:119545820:119551171:1 gene:Zm00001d037290 gene_biotype:protein_coding transcript_biotype:protein_coding description:Zm00001d037290	1
UGGAAGGGGCAUGCAGAGGAG	Zm00001d041063_T001	4	-1	1	21	27	47	UGGAAGGGGCAUGCAGAGGAG	::::::::..:::.:::: :	CUCCUCUGUGUGCUCCUUGCC	Cleavage	cdna chromosome:AGPv4:3:94045566:94050496:-1 gene:Zm00001d041063 gene_biotype:protein_coding transcript_biotype:protein_coding description:Zm00001d041063	1
UGGAAGGGGCAUGCAGAGGAG	Zm00001d023881_T005	4	-1	1	21	122	142	UGGAAGGGGCAUGCAGAGGAG	::::::::..: .:::::::	CUCCUCUGUGUCUCCCUUCCU	Translation	cdna chromosome:AGPv4:10:26194557:26204052:1 gene:Zm00001d023881 gene_biotype:protein_coding transcript_biotype:protein_coding description:Zm00001d023881	1
UGGAAGGGGCAUGCAGAGGAG	Zm00001d023881_T001	4	-1	1	21	136	156	UGGAAGGGGCAUGCAGAGGAG	::::::::..: .:::::::	CUCCUCUGUGUCUCCCUUCCU	Translation	cdna chromosome:AGPv4:10:26194543:26204316:1 gene:Zm00001d023881 gene_biotype:protein_coding transcript_biotype:protein_coding description:Zm00001d023881	1
UGGAAGGGGCAUGCAGAGGAG	Zm00001d023881_T004	4	-1	1	21	129	149	UGGAAGGGGCAUGCAGAGGAG	::::::::..: .:::::::	CUCCUCUGUGUCUCCCUUCCU	Translation	cdna chromosome:AGPv4:10:26194550:26204047:1 gene:Zm00001d023881 gene_biotype:protein_coding transcript_biotype:protein_coding description:Zm00001d023881	1
UGGAAGGGGCAUGCAGAGGAG	Zm00001d023881_T003	4	-1	1	21	129	149	UGGAAGGGGCAUGCAGAGGAG	::::::::..: .:::::::	CUCCUCUGUGUCUCCCUUCCU	Translation	cdna chromosome:AGPv4:10:26194550:26204020:1 gene:Zm00001d023881 gene_biotype:protein_coding transcript_biotype:protein_coding description:Zm00001d023881	1
UGGAAGGGGCAUGCAGAGGAG	Zm00001d029562_T001	4	-1	1	21	354	374	UGGAAGGGGCAUGCAGAGGAG	:::.::::.:::: ..::.::	CUCUUCUGUAUGCAUUUUUCA	Cleavage	cdna chromosome:AGPv4:1:76238126:76238812:1 gene:Zm00001d029562 gene_biotype:protein_coding transcript_biotype:protein_coding description:Zm00001d029562	1
UGGAAGGGGCAUGCAGAGGAG	Zm00001d012725_T001	4	-1	1	21	154	174	UGGAAGGGGCAUGCAGAGGAG	:::.:.::: ::.:.:::.::	CUCUUUUGCUUGUCUCUUUCA	Cleavage	cdna chromosome:AGPv4:8:179214402:179216419:-1 gene:Zm00001d012725 gene_biotype:protein_coding transcript_biotype:protein_coding description:Zm00001d012725	1
UGGAAGGGGCAUGCAGAGGAG	Zm00001d039165_T012	4	-1	1	21	321	340	UGGAAGGGGCAUGCAGAGGAG	:::::::: :::::.:::::.	CUCCUCUG-AUGCCUCUUCCG	Cleavage	cdna chromosome:AGPv4:6:171556065:171573035:-1 gene:Zm00001d039165 gene_biotype:protein_coding transcript_biotype:protein_coding description:Zm00001d039165	1
UGGAAGGGGCAUGCAGAGGAG	Zm00001d039165_T013	4	-1	1	21	424	443	UGGAAGGGGCAUGCAGAGGAG	:::::::: :::::.:::::.	CUCCUCUG-AUGCCUCUUCCG	Cleavage	cdna chromosome:AGPv4:6:171556079:171573138:-1 gene:Zm00001d039165 gene_biotype:protein_coding transcript_biotype:protein_coding description:Zm00001d039165	1
UGGAAGGGGCAUGCAGAGGAG	Zm00001d002097_T001	4	-1	1	21	644	664	UGGAAGGGGCAUGCAGAGGAG	::.:::: :::::..::::.	CUUCUCUUCAUGCUUCUUCUU	Cleavage	cdna chromosome:AGPv4:2:5954841:5956025:-1 gene:Zm00001d002097 gene_biotype:protein_coding transcript_biotype:protein_coding description:Zm00001d002097	1
UGGAAGGGGCAUGCAGAGGAG	Zm00001d043352_T001	4	-1	1	21	26	46	UGGAAGGGGCAUGCAGAGGAG	::. ::::::: ::::::::	CUUGUCUGCAUCCCCCUUCCC	Translation	cdna chromosome:AGPv4:3:197452490:197455644:-1 gene:Zm00001d043352 gene_biotype:protein_coding transcript_biotype:protein_coding description:Zm00001d043352	1
UGGAAGGGGCAUGCAGAGGAG	Zm00001d008726_T001	4	-1	1	21	111	131	UGGAAGGGGCAUGCAGAGGAG	:::::: :: ::::.:::::	CUCCUCCGCCUGCCUCUUCCU	Cleavage	cdna chromosome:AGPv4:8:17930694:17933970:-1 gene:Zm00001d008726 gene_biotype:protein_coding transcript_biotype:protein_coding description:Zm00001d008726	1
UGGAAGGGGCAUGCAGAGGAG	Zm00001d008726_T002	4	-1	1	21	265	285	UGGAAGGGGCAUGCAGAGGAG	:::::: :: ::::.:::::	CUCCUCCGCCUGCCUCUUCCU	Cleavage	cdna chromosome:AGPv4:8:17930694:17934124:-1 gene:Zm00001d008726 gene_biotype:protein_coding transcript_biotype:protein_coding description:Zm00001d008726	1
UGGAAGGGGCAUGCAGAGGAG	Zm00001d008726_T003	4	-1	1	21	274	294	UGGAAGGGGCAUGCAGAGGAG	:::::: :: ::::.:::::	CUCCUCCGCCUGCCUCUUCCU	Cleavage	cdna chromosome:AGPv4:8:17930694:17934133:-1 gene:Zm00001d008726 gene_biotype:protein_coding transcript_biotype:protein_coding description:Zm00001d008726	1
UGGAAGGGGCAUGCAGAGGAG	Zm00001d043352_T002	4	-1	1	21	26	46	UGGAAGGGGCAUGCAGAGGAG	::. ::::::: ::::::::	CUUGUCUGCAUCCCCCUUCCC	Translation	cdna chromosome:AGPv4:3:197452490:197455644:-1 gene:Zm00001d043352 gene_biotype:protein_coding transcript_biotype:protein_coding description:Zm00001d043352	1
UGGAAGGGGCAUGCAGAGGAG	Zm00001d041055_T001	4	-1	1	21	13	33	UGGAAGGGGCAUGCAGAGGAG	.:::::::: ::: ::::::	UUCCUCUGCCUGCACCUUCCU	Cleavage	cdna chromosome:AGPv4:3:93411371:93412687:-1 gene:Zm00001d041055 gene_biotype:protein_coding transcript_biotype:protein_coding description:Zm00001d041055	1
UGGAAGGGGCAUGCAGAGGAG	Zm00001d013544_T001	4	-1	1	21	5	25	UGGAAGGGGCAUGCAGAGGAG	:::::: :::: :::::::.	CUCCUCAGCAUACCCCUUCUU	Translation	cdna chromosome:AGPv4:5:13969116:13975079:1 gene:Zm00001d013544 gene_biotype:protein_coding transcript_biotype:protein_coding description:Zm00001d013544	1
UGGAAGGGGCAUGCAGAGGAG	Zm00001d008726_T004	4	-1	1	21	154	174	UGGAAGGGGCAUGCAGAGGAG	:::::: :: ::::.:::::	CUCCUCCGCCUGCCUCUUCCU	Cleavage	cdna chromosome:AGPv4:8:17930755:17934013:-1 gene:Zm00001d008726 gene_biotype:protein_coding transcript_biotype:protein_coding description:Zm00001d008726	1
UGGAAGGGGCAUGCAGAGGAG	Zm00001d008726_T005	4	-1	1	21	168	188	UGGAAGGGGCAUGCAGAGGAG	:::::: :: ::::.:::::	CUCCUCCGCCUGCCUCUUCCU	Cleavage	cdna chromosome:AGPv4:8:17930785:17934027:-1 gene:Zm00001d008726 gene_biotype:protein_coding transcript_biotype:protein_coding description:Zm00001d008726	1
UGGAAGGGGCAUGCAGAGGAG	Zm00001d013544_T002	4	-1	1	21	5	25	UGGAAGGGGCAUGCAGAGGAG	:::::: :::: :::::::.	CUCCUCAGCAUACCCCUUCUU	Translation	cdna chromosome:AGPv4:5:13969116:13975546:1 gene:Zm00001d013544 gene_biotype:protein_coding transcript_biotype:protein_coding description:Zm00001d013544	1
UGGAAGGGGCAUGCAGAGGAG	Zm00001d031457_T001	4	-1	1	21	2026	2046	UGGAAGGGGCAUGCAGAGGAG	::..:: ::::::..:::::	CUUUUCAGCAUGCUUCUUCCU	Cleavage	cdna chromosome:AGPv4:1:190910668:190936329:1 gene:Zm00001d031457 gene_biotype:protein_coding transcript_biotype:protein_coding description:DNA-directed RNA polymerase subunit [Source:UniProtKB/TrEMBL;Acc:A0A1D6KIY2]	1
UGGAAGGGGCAUGCAGAGGAG	Zm00001d031457_T009	4	-1	1	21	1944	1964	UGGAAGGGGCAUGCAGAGGAG	::..:: ::::::..:::::	CUUUUCAGCAUGCUUCUUCCU	Cleavage	cdna chromosome:AGPv4:1:190910750:190941915:1 gene:Zm00001d031457 gene_biotype:protein_coding transcript_biotype:protein_coding description:DNA-directed RNA polymerase subunit [Source:UniProtKB/TrEMBL;Acc:A0A1D6KIY2]	1
UGGAAGGGGCAUGCAGAGGAG	Zm00001d031457_T002	4	-1	1	21	1925	1945	UGGAAGGGGCAUGCAGAGGAG	::..:: ::::::..:::::	CUUUUCAGCAUGCUUCUUCCU	Cleavage	cdna chromosome:AGPv4:1:190910668:190943061:1 gene:Zm00001d031457 gene_biotype:protein_coding transcript_biotype:protein_coding description:DNA-directed RNA polymerase subunit [Source:UniProtKB/TrEMBL;Acc:A0A1D6KIY2]	1
UGGAAGGGGCAUGCAGAGGAG	Zm00001d031457_T004	4	-1	1	21	3022	3042	UGGAAGGGGCAUGCAGAGGAG	::..:: ::::::..:::::	CUUUUCAGCAUGCUUCUUCCU	Cleavage	cdna chromosome:AGPv4:1:190910746:190942002:1 gene:Zm00001d031457 gene_biotype:protein_coding transcript_biotype:protein_coding description:DNA-directed RNA polymerase subunit [Source:UniProtKB/TrEMBL;Acc:A0A1D6KIY2]	1
UGGAAGGGGCAUGCAGAGGAG	Zm00001d031457_T003	4	-1	1	21	3062	3082	UGGAAGGGGCAUGCAGAGGAG	::..:: ::::::..:::::	CUUUUCAGCAUGCUUCUUCCU	Cleavage	cdna chromosome:AGPv4:1:190910703:190943061:1 gene:Zm00001d031457 gene_biotype:protein_coding transcript_biotype:protein_coding description:DNA-directed RNA polymerase subunit [Source:UniProtKB/TrEMBL;Acc:A0A1D6KIY2]	1
UGGAAGGGGCAUGCAGAGGAG	Zm00001d019950_T002	4	-1	1	21	640	660	UGGAAGGGGCAUGCAGAGGAG	.:::::::.:::.. :::..:	UUCCUCUGUAUGUUGCUUUUA	Cleavage	cdna chromosome:AGPv4:7:79551087:79552728:1 gene:Zm00001d019950 gene_biotype:protein_coding transcript_biotype:protein_coding description:Zm00001d019950	1
UGGAAGGGGCAUGCAGAGGAG	Zm00001d019813_T001	4	-1	1	21	74	94	UGGAAGGGGCAUGCAGAGGAG	::::::: : :::::: ::::	CUCCUCUUCUUGCCCCGUCCA	Cleavage	cdna chromosome:AGPv4:7:64605343:64606179:1 gene:Zm00001d019813 gene_biotype:protein_coding transcript_biotype:protein_coding description:Zm00001d019813	1
UGGAAGGGGCAUGCAGAGGAG	Zm00001d013019_T001	4	-1	1	21	1000	1020	UGGAAGGGGCAUGCAGAGGAG	.:..:::::::::::. :..:	UUUUUCUGCAUGCCCUAUUUA	Cleavage	cdna chromosome:AGPv4:5:3281413:3284049:1 gene:Zm00001d013019 gene_biotype:protein_coding transcript_biotype:protein_coding description:Mitochondrial Rho GTPase [Source:UniProtKB/TrEMBL;Acc:A0A1D6GEZ0]	1
UGGAAGGGGCAUGCAGAGGAG	Zm00001d046187_T001	4	-1	1	21	79	99	UGGAAGGGGCAUGCAGAGGAG	:: :::::: :::..:::::.	CUGCUCUGCCUGCUUCUUCCG	Cleavage	cdna chromosome:AGPv4:9:70336697:70338169:-1 gene:Zm00001d046187 gene_biotype:protein_coding transcript_biotype:protein_coding description:Peroxidase [Source:UniProtKB/TrEMBL;Acc:K7VH54]	1
UGGAAGGGGCAUGCAGAGGAG	Zm00001d051102_T001	4	-1	1	21	452	472	UGGAAGGGGCAUGCAGAGGAG	:::.:.: :::::. ::::::	CUCUUUUCCAUGCUGCUUCCA	Cleavage	cdna chromosome:AGPv4:4:142625579:142626955:1 gene:Zm00001d051102 gene_biotype:protein_coding transcript_biotype:protein_coding description:Leucine-rich repeat (LRR) family protein [Source:UniProtKB/TrEMBL;Acc:B4FAA2]	1
UGGAAGGGGCAUGCAGAGGAG	Zm00001d013290_T006	4	-1	1	21	923	943	UGGAAGGGGCAUGCAGAGGAG	:: .::::: ::::.:::.::	CUAUUCUGCCUGCCUCUUUCA	Cleavage	cdna chromosome:AGPv4:5:7923170:7928201:1 gene:Zm00001d013290 gene_biotype:protein_coding transcript_biotype:protein_coding description:Suppressor/enhancer of lin-12 protein 9 [Source:UniProtKB/TrEMBL;Acc:B4FV79]	1
UGGAAGGGGCAUGCAGAGGAG	Zm00001d013290_T005	4	-1	1	21	1127	1147	UGGAAGGGGCAUGCAGAGGAG	:: .::::: ::::.:::.::	CUAUUCUGCCUGCCUCUUUCA	Cleavage	cdna chromosome:AGPv4:5:7923170:7928197:1 gene:Zm00001d013290 gene_biotype:protein_coding transcript_biotype:protein_coding description:Suppressor/enhancer of lin-12 protein 9 [Source:UniProtKB/TrEMBL;Acc:B4FV79]	1
UGGAAGGGGCAUGCAGAGGAG	Zm00001d034590_T021	4	-1	1	21	441	461	UGGAAGGGGCAUGCAGAGGAG	.:..:::::::::::. :..:	UUUUUCUGCAUGCCCUCUUUA	Cleavage	cdna chromosome:AGPv4:1:297307774:297315557:-1 gene:Zm00001d034590 gene_biotype:protein_coding transcript_biotype:protein_coding description:Mitochondrial Rho GTPase [Source:UniProtKB/TrEMBL;Acc:A0A1D6L934]	1
UGGAAGGGGCAUGCAGAGGAG	Zm00001d034590_T012	4	-1	1	21	441	461	UGGAAGGGGCAUGCAGAGGAG	.:..:::::::::::. :..:	UUUUUCUGCAUGCCCUCUUUA	Cleavage	cdna chromosome:AGPv4:1:297307769:297315557:-1 gene:Zm00001d034590 gene_biotype:protein_coding transcript_biotype:protein_coding description:Mitochondrial Rho GTPase [Source:UniProtKB/TrEMBL;Acc:A0A1D6L934]	1
UGGAAGGGGCAUGCAGAGGAG	Zm00001d013019_T019	4	-1	1	21	441	461	UGGAAGGGGCAUGCAGAGGAG	.:..:::::::::::. :..:	UUUUUCUGCAUGCCCUAUUUA	Cleavage	cdna chromosome:AGPv4:5:3282211:3292669:1 gene:Zm00001d013019 gene_biotype:protein_coding transcript_biotype:protein_coding description:Mitochondrial Rho GTPase [Source:UniProtKB/TrEMBL;Acc:A0A1D6GEZ0]	1
UGGAAGGGGCAUGCAGAGGAG	Zm00001d013019_T020	4	-1	1	21	441	461	UGGAAGGGGCAUGCAGAGGAG	.:..:::::::::::. :..:	UUUUUCUGCAUGCCCUAUUUA	Cleavage	cdna chromosome:AGPv4:5:3282211:3292708:1 gene:Zm00001d013019 gene_biotype:protein_coding transcript_biotype:protein_coding description:Mitochondrial Rho GTPase [Source:UniProtKB/TrEMBL;Acc:A0A1D6GEZ0]	1
UGGAAGGGGCAUGCAGAGGAG	Zm00001d034590_T024	4	-1	1	21	575	595	UGGAAGGGGCAUGCAGAGGAG	.:..:::::::::::. :..:	UUUUUCUGCAUGCCCUCUUUA	Cleavage	cdna chromosome:AGPv4:1:297307775:297315798:-1 gene:Zm00001d034590 gene_biotype:protein_coding transcript_biotype:protein_coding description:Mitochondrial Rho GTPase [Source:UniProtKB/TrEMBL;Acc:A0A1D6L934]	1
UGGAAGGGGCAUGCAGAGGAG	Zm00001d034590_T004	4	-1	1	21	919	939	UGGAAGGGGCAUGCAGAGGAG	.:..:::::::::::. :..:	UUUUUCUGCAUGCCCUCUUUA	Cleavage	cdna chromosome:AGPv4:1:297307679:297316251:-1 gene:Zm00001d034590 gene_biotype:protein_coding transcript_biotype:protein_coding description:Mitochondrial Rho GTPase [Source:UniProtKB/TrEMBL;Acc:A0A1D6L934]	1
UGGAAGGGGCAUGCAGAGGAG	Zm00001d050003_T001	4	-1	1	21	988	1008	UGGAAGGGGCAUGCAGAGGAG	::::::: : ::::::: :::	CUCCUCUCCCUGCCCCUCCCA	Cleavage	cdna chromosome:AGPv4:4:58848376:58850662:1 gene:Zm00001d050003 gene_biotype:protein_coding transcript_biotype:protein_coding description:Zm00001d050003	1
UGGAAGGGGCAUGCAGAGGAG	Zm00001d013019_T010	4	-1	1	21	622	642	UGGAAGGGGCAUGCAGAGGAG	.:..:::::::::::. :..:	UUUUUCUGCAUGCCCUAUUUA	Cleavage	cdna chromosome:AGPv4:5:3281525:3292684:1 gene:Zm00001d013019 gene_biotype:protein_coding transcript_biotype:protein_coding description:Mitochondrial Rho GTPase [Source:UniProtKB/TrEMBL;Acc:A0A1D6GEZ0]	1
UGGAAGGGGCAUGCAGAGGAG	Zm00001d034590_T022	4	-1	1	21	691	711	UGGAAGGGGCAUGCAGAGGAG	.:..:::::::::::. :..:	UUUUUCUGCAUGCCCUCUUUA	Cleavage	cdna chromosome:AGPv4:1:297307774:297316198:-1 gene:Zm00001d034590 gene_biotype:protein_coding transcript_biotype:protein_coding description:Mitochondrial Rho GTPase [Source:UniProtKB/TrEMBL;Acc:A0A1D6L934]	1
UGGAAGGGGCAUGCAGAGGAG	Zm00001d034590_T003	4	-1	1	21	919	939	UGGAAGGGGCAUGCAGAGGAG	.:..:::::::::::. :..:	UUUUUCUGCAUGCCCUCUUUA	Cleavage	cdna chromosome:AGPv4:1:297307679:297316251:-1 gene:Zm00001d034590 gene_biotype:protein_coding transcript_biotype:protein_coding description:Mitochondrial Rho GTPase [Source:UniProtKB/TrEMBL;Acc:A0A1D6L934]	1
UGGAAGGGGCAUGCAGAGGAG	Zm00001d019950_T001	4	-1	1	21	2122	2142	UGGAAGGGGCAUGCAGAGGAG	.:::::::.:::.. :::..:	UUCCUCUGUAUGUUGCUUUUA	Cleavage	cdna chromosome:AGPv4:7:79542481:79552728:1 gene:Zm00001d019950 gene_biotype:protein_coding transcript_biotype:protein_coding description:Zm00001d019950	1
UGGAAGGGGCAUGCAGAGGAG	Zm00001d013019_T015	4	-1	1	21	836	856	UGGAAGGGGCAUGCAGAGGAG	.:..:::::::::::. :..:	UUUUUCUGCAUGCCCUAUUUA	Cleavage	cdna chromosome:AGPv4:5:3281577:3292616:1 gene:Zm00001d013019 gene_biotype:protein_coding transcript_biotype:protein_coding description:Mitochondrial Rho GTPase [Source:UniProtKB/TrEMBL;Acc:A0A1D6GEZ0]	1
UGGAAGGGGCAUGCAGAGGAG	Zm00001d034590_T027	4	-1	1	21	850	870	UGGAAGGGGCAUGCAGAGGAG	.:..:::::::::::. :..:	UUUUUCUGCAUGCCCUCUUUA	Cleavage	cdna chromosome:AGPv4:1:297307836:297316182:-1 gene:Zm00001d034590 gene_biotype:protein_coding transcript_biotype:protein_coding description:Mitochondrial Rho GTPase [Source:UniProtKB/TrEMBL;Acc:A0A1D6L934]	1
UGGAAGGGGCAUGCAGAGGAG	Zm00001d013019_T006	4	-1	1	21	768	788	UGGAAGGGGCAUGCAGAGGAG	.:..:::::::::::. :..:	UUUUUCUGCAUGCCCUAUUUA	Cleavage	cdna chromosome:AGPv4:5:3281467:3292683:1 gene:Zm00001d013019 gene_biotype:protein_coding transcript_biotype:protein_coding description:Mitochondrial Rho GTPase [Source:UniProtKB/TrEMBL;Acc:A0A1D6GEZ0]	1
UGGAAGGGGCAUGCAGAGGAG	Zm00001d013019_T017	4	-1	1	21	815	835	UGGAAGGGGCAUGCAGAGGAG	.:..:::::::::::. :..:	UUUUUCUGCAUGCCCUAUUUA	Cleavage	cdna chromosome:AGPv4:5:3281577:3292669:1 gene:Zm00001d013019 gene_biotype:protein_coding transcript_biotype:protein_coding description:Mitochondrial Rho GTPase [Source:UniProtKB/TrEMBL;Acc:A0A1D6GEZ0]	1
UGGAAGGGGCAUGCAGAGGAG	Zm00001d034590_T013	4	-1	1	21	829	849	UGGAAGGGGCAUGCAGAGGAG	.:..:::::::::::. :..:	UUUUUCUGCAUGCCCUCUUUA	Cleavage	cdna chromosome:AGPv4:1:297307769:297316182:-1 gene:Zm00001d034590 gene_biotype:protein_coding transcript_biotype:protein_coding description:Mitochondrial Rho GTPase [Source:UniProtKB/TrEMBL;Acc:A0A1D6L934]	1
UGGAAGGGGCAUGCAGAGGAG	Zm00001d034590_T005	4	-1	1	21	919	939	UGGAAGGGGCAUGCAGAGGAG	.:..:::::::::::. :..:	UUUUUCUGCAUGCCCUCUUUA	Cleavage	cdna chromosome:AGPv4:1:297307679:297316251:-1 gene:Zm00001d034590 gene_biotype:protein_coding transcript_biotype:protein_coding description:Mitochondrial Rho GTPase [Source:UniProtKB/TrEMBL;Acc:A0A1D6L934]	1
UGGAAGGGGCAUGCAGAGGAG	Zm00001d034590_T023	4	-1	1	21	877	897	UGGAAGGGGCAUGCAGAGGAG	.:..:::::::::::. :..:	UUUUUCUGCAUGCCCUCUUUA	Cleavage	cdna chromosome:AGPv4:1:297307774:297316209:-1 gene:Zm00001d034590 gene_biotype:protein_coding transcript_biotype:protein_coding description:Mitochondrial Rho GTPase [Source:UniProtKB/TrEMBL;Acc:A0A1D6L934]	1
UGGAAGGGGCAUGCAGAGGAG	Zm00001d013019_T007	4	-1	1	21	802	822	UGGAAGGGGCAUGCAGAGGAG	.:..:::::::::::. :..:	UUUUUCUGCAUGCCCUAUUUA	Cleavage	cdna chromosome:AGPv4:5:3281467:3292711:1 gene:Zm00001d013019 gene_biotype:protein_coding transcript_biotype:protein_coding description:Mitochondrial Rho GTPase [Source:UniProtKB/TrEMBL;Acc:A0A1D6GEZ0]	1
UGGAAGGGGCAUGCAGAGGAG	Zm00001d013019_T008	4	-1	1	21	802	822	UGGAAGGGGCAUGCAGAGGAG	.:..:::::::::::. :..:	UUUUUCUGCAUGCCCUAUUUA	Cleavage	cdna chromosome:AGPv4:5:3281467:3292818:1 gene:Zm00001d013019 gene_biotype:protein_coding transcript_biotype:protein_coding description:Mitochondrial Rho GTPase [Source:UniProtKB/TrEMBL;Acc:A0A1D6GEZ0]	1
UGGAAGGGGCAUGCAGAGGAG	Zm00001d013019_T012	4	-1	1	21	869	889	UGGAAGGGGCAUGCAGAGGAG	.:..:::::::::::. :..:	UUUUUCUGCAUGCCCUAUUUA	Cleavage	cdna chromosome:AGPv4:5:3281544:3292691:1 gene:Zm00001d013019 gene_biotype:protein_coding transcript_biotype:protein_coding description:Mitochondrial Rho GTPase [Source:UniProtKB/TrEMBL;Acc:A0A1D6GEZ0]	1
UGGAAGGGGCAUGCAGAGGAG	Zm00001d034590_T025	4	-1	1	21	877	897	UGGAAGGGGCAUGCAGAGGAG	.:..:::::::::::. :..:	UUUUUCUGCAUGCCCUCUUUA	Cleavage	cdna chromosome:AGPv4:1:297307776:297316209:-1 gene:Zm00001d034590 gene_biotype:protein_coding transcript_biotype:protein_coding description:Mitochondrial Rho GTPase [Source:UniProtKB/TrEMBL;Acc:A0A1D6L934]	1
UGGAAGGGGCAUGCAGAGGAG	Zm00001d034590_T002	4	-1	1	21	919	939	UGGAAGGGGCAUGCAGAGGAG	.:..:::::::::::. :..:	UUUUUCUGCAUGCCCUCUUUA	Cleavage	cdna chromosome:AGPv4:1:297307679:297316251:-1 gene:Zm00001d034590 gene_biotype:protein_coding transcript_biotype:protein_coding description:Mitochondrial Rho GTPase [Source:UniProtKB/TrEMBL;Acc:A0A1D6L934]	1
UGGAAGGGGCAUGCAGAGGAG	Zm00001d013019_T013	4	-1	1	21	859	879	UGGAAGGGGCAUGCAGAGGAG	.:..:::::::::::. :..:	UUUUUCUGCAUGCCCUAUUUA	Cleavage	cdna chromosome:AGPv4:5:3281554:3292818:1 gene:Zm00001d013019 gene_biotype:protein_coding transcript_biotype:protein_coding description:Mitochondrial Rho GTPase [Source:UniProtKB/TrEMBL;Acc:A0A1D6GEZ0]	1
UGGAAGGGGCAUGCAGAGGAG	Zm00001d034590_T006	4	-1	1	21	893	913	UGGAAGGGGCAUGCAGAGGAG	.:..:::::::::::. :..:	UUUUUCUGCAUGCCCUCUUUA	Cleavage	cdna chromosome:AGPv4:1:297307682:297316225:-1 gene:Zm00001d034590 gene_biotype:protein_coding transcript_biotype:protein_coding description:Mitochondrial Rho GTPase [Source:UniProtKB/TrEMBL;Acc:A0A1D6L934]	1
UGGAAGGGGCAUGCAGAGGAG	Zm00001d013019_T009	4	-1	1	21	919	939	UGGAAGGGGCAUGCAGAGGAG	.:..:::::::::::. :..:	UUUUUCUGCAUGCCCUAUUUA	Cleavage	cdna chromosome:AGPv4:5:3281494:3292671:1 gene:Zm00001d013019 gene_biotype:protein_coding transcript_biotype:protein_coding description:Mitochondrial Rho GTPase [Source:UniProtKB/TrEMBL;Acc:A0A1D6GEZ0]	1
UGGAAGGGGCAUGCAGAGGAG	Zm00001d013019_T002	4	-1	1	21	1000	1020	UGGAAGGGGCAUGCAGAGGAG	.:..:::::::::::. :..:	UUUUUCUGCAUGCCCUAUUUA	Cleavage	cdna chromosome:AGPv4:5:3281413:3292711:1 gene:Zm00001d013019 gene_biotype:protein_coding transcript_biotype:protein_coding description:Mitochondrial Rho GTPase [Source:UniProtKB/TrEMBL;Acc:A0A1D6GEZ0]	1
UGGAAGGGGCAUGCAGAGGAG	Zm00001d013019_T004	4	-1	1	21	1000	1020	UGGAAGGGGCAUGCAGAGGAG	.:..:::::::::::. :..:	UUUUUCUGCAUGCCCUAUUUA	Cleavage	cdna chromosome:AGPv4:5:3281413:3292822:1 gene:Zm00001d013019 gene_biotype:protein_coding transcript_biotype:protein_coding description:Mitochondrial Rho GTPase [Source:UniProtKB/TrEMBL;Acc:A0A1D6GEZ0]	1
UGGAAGGGGCAUGCAGAGGAG	Zm00001d013019_T003	4	-1	1	21	1000	1020	UGGAAGGGGCAUGCAGAGGAG	.:..:::::::::::. :..:	UUUUUCUGCAUGCCCUAUUUA	Cleavage	cdna chromosome:AGPv4:5:3281413:3292818:1 gene:Zm00001d013019 gene_biotype:protein_coding transcript_biotype:protein_coding description:Mitochondrial Rho GTPase [Source:UniProtKB/TrEMBL;Acc:A0A1D6GEZ0]	1
UGGAAGGGGCAUGCAGAGGAG	Zm00001d013019_T016	4	-1	1	21	836	856	UGGAAGGGGCAUGCAGAGGAG	.:..:::::::::::. :..:	UUUUUCUGCAUGCCCUAUUUA	Cleavage	cdna chromosome:AGPv4:5:3281577:3292669:1 gene:Zm00001d013019 gene_biotype:protein_coding transcript_biotype:protein_coding description:Mitochondrial Rho GTPase [Source:UniProtKB/TrEMBL;Acc:A0A1D6GEZ0]	1
UGGAAGGGGCAUGCAGAGGAG	Zm00001d034590_T018	4	-1	1	21	850	870	UGGAAGGGGCAUGCAGAGGAG	.:..:::::::::::. :..:	UUUUUCUGCAUGCCCUCUUUA	Cleavage	cdna chromosome:AGPv4:1:297307771:297316182:-1 gene:Zm00001d034590 gene_biotype:protein_coding transcript_biotype:protein_coding description:Mitochondrial Rho GTPase [Source:UniProtKB/TrEMBL;Acc:A0A1D6L934]	1
UGGAAGGGGCAUGCAGAGGAG	Zm00001d034590_T026	4	-1	1	21	855	875	UGGAAGGGGCAUGCAGAGGAG	.:..:::::::::::. :..:	UUUUUCUGCAUGCCCUCUUUA	Cleavage	cdna chromosome:AGPv4:1:297307815:297316187:-1 gene:Zm00001d034590 gene_biotype:protein_coding transcript_biotype:protein_coding description:Mitochondrial Rho GTPase [Source:UniProtKB/TrEMBL;Acc:A0A1D6L934]	1
UGGAAGGGGCAUGCAGAGGAG	Zm00001d013019_T011	4	-1	1	21	888	908	UGGAAGGGGCAUGCAGAGGAG	.:..:::::::::::. :..:	UUUUUCUGCAUGCCCUAUUUA	Cleavage	cdna chromosome:AGPv4:5:3281525:3292688:1 gene:Zm00001d013019 gene_biotype:protein_coding transcript_biotype:protein_coding description:Mitochondrial Rho GTPase [Source:UniProtKB/TrEMBL;Acc:A0A1D6GEZ0]	1
UGGAAGGGGCAUGCAGAGGAG	Zm00001d034590_T017	4	-1	1	21	396	416	UGGAAGGGGCAUGCAGAGGAG	.:..:::::::::::. :..:	UUUUUCUGCAUGCCCUCUUUA	Cleavage	cdna chromosome:AGPv4:1:297307771:297315512:-1 gene:Zm00001d034590 gene_biotype:protein_coding transcript_biotype:protein_coding description:Mitochondrial Rho GTPase [Source:UniProtKB/TrEMBL;Acc:A0A1D6L934]	1
UGGAAGGGGCAUGCAGAGGAG	Zm00001d034590_T001	4	-1	1	21	850	870	UGGAAGGGGCAUGCAGAGGAG	.:..:::::::::::. :..:	UUUUUCUGCAUGCCCUCUUUA	Cleavage	cdna chromosome:AGPv4:1:297307679:297316182:-1 gene:Zm00001d034590 gene_biotype:protein_coding transcript_biotype:protein_coding description:Mitochondrial Rho GTPase [Source:UniProtKB/TrEMBL;Acc:A0A1D6L934]	1
UGGAAGGGGCAUGCAGAGGAG	Zm00001d013019_T005	4	-1	1	21	802	822	UGGAAGGGGCAUGCAGAGGAG	.:..:::::::::::. :..:	UUUUUCUGCAUGCCCUAUUUA	Cleavage	cdna chromosome:AGPv4:5:3281467:3292482:1 gene:Zm00001d013019 gene_biotype:protein_coding transcript_biotype:protein_coding description:Mitochondrial Rho GTPase [Source:UniProtKB/TrEMBL;Acc:A0A1D6GEZ0]	1
UGGAAGGGGCAUGCAGAGGAG	Zm00001d013019_T014	4	-1	1	21	837	857	UGGAAGGGGCAUGCAGAGGAG	.:..:::::::::::. :..:	UUUUUCUGCAUGCCCUAUUUA	Cleavage	cdna chromosome:AGPv4:5:3281576:3292711:1 gene:Zm00001d013019 gene_biotype:protein_coding transcript_biotype:protein_coding description:Mitochondrial Rho GTPase [Source:UniProtKB/TrEMBL;Acc:A0A1D6GEZ0]	1
UGGAAGGGGCAUGCAGAGGAG	Zm00001d034590_T009	4	-1	1	21	919	939	UGGAAGGGGCAUGCAGAGGAG	.:..:::::::::::. :..:	UUUUUCUGCAUGCCCUCUUUA	Cleavage	cdna chromosome:AGPv4:1:297307764:297316251:-1 gene:Zm00001d034590 gene_biotype:protein_coding transcript_biotype:protein_coding description:Mitochondrial Rho GTPase [Source:UniProtKB/TrEMBL;Acc:A0A1D6L934]	1
UGGAAGGGGCAUGCAGAGGAG	Zm00001d034590_T015	4	-1	1	21	855	875	UGGAAGGGGCAUGCAGAGGAG	.:..:::::::::::. :..:	UUUUUCUGCAUGCCCUCUUUA	Cleavage	cdna chromosome:AGPv4:1:297307769:297316187:-1 gene:Zm00001d034590 gene_biotype:protein_coding transcript_biotype:protein_coding description:Mitochondrial Rho GTPase [Source:UniProtKB/TrEMBL;Acc:A0A1D6L934]	1
UGGAAGGGGCAUGCAGAGGAG	Zm00001d034590_T014	4	-1	1	21	850	870	UGGAAGGGGCAUGCAGAGGAG	.:..:::::::::::. :..:	UUUUUCUGCAUGCCCUCUUUA	Cleavage	cdna chromosome:AGPv4:1:297307769:297316182:-1 gene:Zm00001d034590 gene_biotype:protein_coding transcript_biotype:protein_coding description:Mitochondrial Rho GTPase [Source:UniProtKB/TrEMBL;Acc:A0A1D6L934]	1
UGGAAGGGGCAUGCAGAGGAG	Zm00001d034590_T007	4	-1	1	21	881	901	UGGAAGGGGCAUGCAGAGGAG	.:..:::::::::::. :..:	UUUUUCUGCAUGCCCUCUUUA	Cleavage	cdna chromosome:AGPv4:1:297307684:297316213:-1 gene:Zm00001d034590 gene_biotype:protein_coding transcript_biotype:protein_coding description:Mitochondrial Rho GTPase [Source:UniProtKB/TrEMBL;Acc:A0A1D6L934]	1
UGGAAGGGGCAUGCAGAGGAG	Zm00001d034590_T020	4	-1	1	21	850	870	UGGAAGGGGCAUGCAGAGGAG	.:..:::::::::::. :..:	UUUUUCUGCAUGCCCUCUUUA	Cleavage	cdna chromosome:AGPv4:1:297307772:297316182:-1 gene:Zm00001d034590 gene_biotype:protein_coding transcript_biotype:protein_coding description:Mitochondrial Rho GTPase [Source:UniProtKB/TrEMBL;Acc:A0A1D6L934]	1
UGGAAGGGGCAUGCAGAGGAG	Zm00001d018275_T002	4	-1	1	21	3832	3852	UGGAAGGGGCAUGCAGAGGAG	::: :::: .:::::::::..	CUCGUCUGGGUGCCCCUUCUG	Cleavage	cdna chromosome:AGPv4:5:217763376:217784567:1 gene:Zm00001d018275 gene_biotype:protein_coding transcript_biotype:protein_coding description:Zm00001d018275	1
UGGAAGGGGCAUGCAGAGGAG	Zm00001d012875_T001	4	-1	1	21	2760	2780	UGGAAGGGGCAUGCAGAGGAG	:.::::::::::..:: ::	GUUCUCUGCAUGCUUCUCCCC	Cleavage	cdna chromosome:AGPv4:5:1499743:1505321:1 gene:Zm00001d012875 gene_biotype:protein_coding transcript_biotype:protein_coding description:Zm00001d012875	1
