# Supplementary material for: MicroRNA Zma-miR528 Versatile Regulation on Target mRNAs during Maize Somatic Embryogenesis
Source: Int J Mol Sci. 2021 May 18;22(10):5310. doi: 10.3390/ijms22105310 (PMC8157881; doi:10.3390/ijms22105310)
Supplement: Supplementary file 1 [file ijms-22-05310-s001.zip › Lujan-Soto_etal_2021_Additional_file2.xlsx]

## Sheet: Hoja1
Table S2. Oligonucleotides used in this study. miRNA sequence was retrieved from miRBase (http://www.mirbase.org).
Target cDNA sequences from Maize Genetics and Genomic Database (https://www.maizegdb.org/).
We used the software Primer3Plus for primer design and feature analysis.
ID		Sequence (5'-3')
MATE/BIGE1	Zm00001d012883_T001	Forward	CCCACGACGAGATGCCATAT
		Reverse	AACGGCCTCTCTTTCTCTGC
bHLH152	Zm00001d016873_T001	Forward	CCCGGCATCAAATCAAAGCC
		Reverse	TGCGATGGAGCACATGTAGT
SOD1a	Zm00001d031908_T001	Forward	CAATGGGTGCATATCGACAG
		Reverse	GCAACAATGTTTCCCAGGTC
PLC1	Zm00001d021850_T001	Forward	TGGCCGTATGAGCATTTAGC
		Reverse	GATGTTCCCGAAGCAAAGTC
GID2	Zm00001d048185_T001	Forward	CCGGTGCCATCGATCTCTAC
		Reverse	AGTCCCTGAGGTCCAGCTC
FBOX	Zm00001d028159_T001	Forward	AATGGCATTCAGCTTCAGCC
		Reverse	CGACGACATGGAAAGGACGA
zma-miR528	MI0013239	Stem loop	GTCGTATCCAGTGCAGGGTC
			CGAGGTATTCGCACTGGATAC
			GACCTCCTC
		Forward	GCGCGTGGAAGGGGCATGCA
18s rRNA		Forward	TCCTATTGTTGGCCTTCGG
		Reverse	TCCTTG GCAAATGCTTTCGC
U6 snRNA		Stem loop	GTGCAGGGTCCGAGGTTTTGG
			ACCATTTCTCGAT
		Forward	GGAACGATACAGAGAAGATTAGCA
MATE/BIGE1		Outer	TGATGTTGGTCAGCCCGATG
RLM-RACE		Inner	TTGAGAGCAGTGACAGGCG
bHLH152		Outer	GAGGAATGGTGGAAGGAGGA
RLM-RACE		Inner	TCTCACCAGGCAGAGCAGG
SOD1a		Outer	ACTCGTGGAGGTGGAAGCC
RLM-RACE		Inner	TCACAGTTGTAGGTCCATCGTC
PLC1		Outer	TTCACAAAGGCGCCGTCC
RLM-RACE		Inner	TCAAGTGATCATGCCAGCAC
